# Supplementary material for: Analysis of DIA proteomics data using MSFragger-DIA and FragPipe computational platform
Source: Nat Commun. 2023 Jul 12;14:4154. doi: 10.1038/s41467-023-39869-5 (PMC10338508; doi:10.1038/s41467-023-39869-5)
Supplement: Supplementary file 5 — Supplementary Data 2 [file 41467_2023_39869_MOESM5_ESM.xlsx]

## Sheet: Sheet1
Tool	E.coli precursors	H. Sapiens precursors	ratio (%)	Estimated actual FDR (%)
Spectronaut 14	1497	48390	3.094	NA
Spectronaut 17	1337	86720	1.542	NA
DIA-NN lib-free	267	64846	0.412	0.624
FP-MSF	414	68883	0.601	0.371
FP-MSF (library with experimental spectra)	1552	71074	2.184	0.875
FP-MSF hybrid	459	82155	0.559	0.863
FP-MSF hybrid (library with experimental spectra)	1387	84516	1.641	2.236
Library size
Tool	Organism	Precursors	Proteins
FP-MSF	Escherichia coli (strain K12)	10144	958
	Homo sapiens (Human)	75140	5242
FP-MSF hybrid	Escherichia coli (strain K12)	12930	1275
	Homo sapiens (Human)	102136	7054
DIA-NN lib-free	Escherichia coli (strain K12)	11148	1261
	Homo sapiens (Human)	81732	6369
