# Supplementary material for: Analysis of DIA proteomics data using MSFragger-DIA and FragPipe computational platform
Source: Nat Commun. 2023 Jul 12;14:4154. doi: 10.1038/s41467-023-39869-5 (PMC10338508; doi:10.1038/s41467-023-39869-5)
Supplement: Supplementary file 6 — Supplementary Data 3 [file 41467_2023_39869_MOESM6_ESM.zip]

Archive with 2 entries (1 files):
- Supplementary Data 1/
- Supplementary Data 1/ccRCC_OmicsEV.html
