# Supplementary material for: Analysis of DIA proteomics data using MSFragger-DIA and FragPipe computational platform
Source: Nat Commun. 2023 Jul 12;14:4154. doi: 10.1038/s41467-023-39869-5 (PMC10338508; doi:10.1038/s41467-023-39869-5)
Supplement: Supplementary file 8 — Source Data [file 41467_2023_39869_MOESM8_ESM.xlsx]

## Sheet: Figure 2
https://doi.org/10.5281/zenodo.7261712
benchmark_diann.zip
benchmark_msfraggerdia.zip
benchmark_msfraggerdiadda.zip
benchmark_spectronaut.zip
benchmark_lfqbench_benchmark_4to1_protein.zip

## Sheet: Figure 3
https://doi.org/10.5281/zenodo.7261712
2018-HeLa.zip
2020-Yeast.zip

## Sheet: Figure 4
https://doi.org/10.5281/zenodo.7261712
low-input-cell_0.75ng_1.5ng.zip
low-input-cell_7.5ng_1ug.zip
single-cell_100cells_1ug8xLib.zip
single-cell_1cell_10cells12xLib.zip

## Sheet: Figure 5
https://doi.org/10.5281/zenodo.7261712
melanoma-phospho.zip
runtime_melanoma-phospho.zip

## Sheet: Figure 6
https://doi.org/10.5281/zenodo.7261712
ccrcc_diann.zip
ccrcc_diaumpire.zip
ccRCC_diaumpiredda.zip
ccRCC_maxdia.zip
ccrcc_msfraggerdia.zip
ccRCC_msfraggerdiadda.zip
ccRCC_omicsev.zip
runtime_ccRCC_20.zip
